# Supplementary material for: Association between maternal overprotection and premenstrual disorder: a machine learning based exploratory study
Source: Biopsychosoc Med. 2025 Feb 24;19:4. doi: 10.1186/s13030-025-00326-y (PMC11849209; doi:10.1186/s13030-025-00326-y)
Supplement: Supplementary file 4 — Additional file 4. PBI scores of the PMD and non-PMD groups. This file presents the descriptive statistics of the two groups for the PBI and the results of the Mann–Whitney U-test and Welch’s t-test, used to compare the groups. [file 13030_2025_326_MOESM4_ESM.xlsx]

## Sheet: Supplement3
	PBI scores in the PMD group and non-PMD group
			PMD group (n = 17)				non-PMD group (n = 41)
			median	IQR	mean	SD	median	IQR	mean	SD	p-value	95% CI
	Mother	care*	25	22–33	25.8	8.3	29	26–31	27.9	6.7	0.45	-
		overprotection*	12	9–21	15.4	10.3	10	7–16	11.7	6.5	0.25	-
	Father	care**	22	11–30	20.8	10.9	24	16–28	22.6	8.7	0.56	(–7.9, 4.4)
		overprotection**	11	7–14	11.5	7.4	10.69	5–14	10.4	6.6	0.53	(–3.1, 5.4)
	*: Mann Whitney u-test, **: Welch’s t-test , PMD: Premenstrual Disorder, IQR: Interquartile Range, SD: Standard Deviation, CI: Confidence Interval, PBI: Parental Bonding Instrument
